# Supplementary material for: Evaluation of 3D Footprint Morphology of Knee-Related Muscle Attachments Based on CT Data Reconstruction: A Feasibility Study
Source: Life (Basel). 2024 Jun 19;14(6):778. doi: 10.3390/life14060778 (PMC11204608; doi:10.3390/life14060778)
Supplement: Supplementary file 1 [file life-14-00778-s001.zip › Supplementary Table S1.xlsx]

## Sheet: Tabelle1
		Specimen 1			Specimen 2			Specimen 3			Specimen 4
	Muscle Attachment	x	y	z	x	y	z	x	y	z	x	y	z
	Gastrocnemius Caput Mediale O	-0.34	26.67	23.23	-8.25	21.68	-19.03	-5.0416	28.293	14.5601	-5.5988	18.4686	22.8425
	Gastrocnemius Caput Laterale O	0.76	21.58	-38.09	6.04	19.43	33.04	3.3764	28.2597	-28.1127	-1.6611	7.6794	-40.1945
	Achilles Tendon I	-173.96	-442.17	-36.25	-68.91	-424.92	-7.15	-140.243	-451.011	51.1855	-88.8346	-345.964	15.8134
	Rectus Femoris Caput Rectum O	47.02	461.28	-7.9	44.29	445.92	7.5	43.2625	479.263	-0.1296	34.4932	375.918	-4.9528
	Rectus Femoris Caput Reflexum O	-2.72	466.44	-16.11	-1.72	443.2	19.78	7.2055	482.229	-18.8843	7.9385	376.318	-19.3834
	Biceps Femoris Caput Longum O	-68.26	405.24	3.19	-59.78	380.02	-17.97	-73.76	426.73	-3.05	-50.488	314.725	-4.9242
	Biceps Femoris Caput Breve O 1	6.84	208.877	-22.7745	3.559	195.832	24.014	-0.2761	226.62	-24.4108	-1.2723	162.18	-22.5772
	Biceps Femoris Caput Breve O 2	6.8127	163.806	-18.4311	3.8038	146.019	20.3656	0.696	167.738	-19.2617	0.3586	125.257	-18.6282
	Biceps Femoris Caput Breve O 3	5.953	114.5	-17.2358	2.4344	91.9109	15.6166	1.5677	107.046	-13.7725	1.9925	65.9632	-15.5502
	Biceps Femoris Tibial I	-14.99	-40.12	-48.83	-9.84	-50.75	44.56	-0.2887	-52.146	-42.2429	-7.6754	-44.5396	-39.1622
	Biceps Femoris Fibular Posterior I	-29.7291	-40.1159	-54.8186	-22.3325	-59.4829	48.7405	-35.7616	-55.9957	-47.3468	-21.1219	-45.5322	-44.6346
	Biceps Femoris Fibular Anterior I	-20.2324	-47.4271	-57.449	-10.9763	-91.6418	52.3908	-17.11	-61.3052	-48.4941	-11.1751	-51.9529	-46.7886
	Semimembranosus O	-55.93	390.29	-0.06	-45.05	368.98	-13.46	-61.6952	416.854	-7.5757	-36.6826	304.615	-0.8998
	Semimembranosus I	-17.07	-57.85	24.07	-13.26	-58.74	-22.26	-23.3869	-55.1754	24.1962	-18.7932	-53.8414	20.7588
	Semitendinosus O	-75.73	387.17	9.16	-63.86	355.71	-26.35	-74.5048	402.079	-1.841	-48.1213	292.156	2.8712
	Semitendinosus I	1.79	-102.34	-11.42	14.97	-109.71	-5.06	16.2734	-97.8573	-1.2483	13.2068	-81.0461	10.2977
	Sartorius O	65.79	480.87	-11.88	66.17	479.63	20.93	67.5314	517.005	-2.529	53.3115	407.455	1.6564
	Sartorius I	8.47	-80.27	-9.37	17.9997	-117.43	-0.72	15.8533	-79.7364	0.0144	14.3599	-66.9532	10.3794
	Gracilis Origin 1	5.43	381.054	89.0172	1.5403	366.11	-91.3559	-24.7208	412.591	93.5475	-14.8309	322.591	88.6969
											-18.9617	317.229	83.4082
	Gracilis Origin 2	-10.3953	372.098	77.0432	-4.6543	358.287	-84.2847	-34.8141	400.341	79.0532	-21.4453	308.344	75.2955
	Gracilis Origin 3	-24.2722	363.953	64.75	-9.9365	350.802	-79.5875	-42.9218	390.884	64.2779	-24.6541	301.743	67.1976
	Gracilis I	3.94	-91.69	-9.18	21.61	-87.32	-0.14	16.3799	-86.199	-2.155	17.2416	-75.6481	7.7806
	Vastus Lateralis Superior O 1	18.8023	413.844	-55.4746	16.6124	388.852	49.2464	12.5168	415.655	-55.455	15.1854	318.501	-54.6939
	Vastus Lateralis Superior O 2	-1.4079	391.676	-72.7689	0.4986	367.872	70.8014	-7.2061	390.56	-66.5902	-0.8663	297.471	-61.6211
	Vastus Lateralis Inferior O 1	-3.6435	328.028	-51.6086	-6.8992	296.31	48.6063	-9.1727	317.424	-42.3126	-7.5732	226.257	-35.9027
	Vastus Lateralis Inferior O 2	6.508	231.529	-29.161	4.8745	199.67	31.4911	2.1218	198.948	-24.3064	0.5726	148.061	-23.2788
	Vastus Lateralis Inferior O 3	7.8286	140.771	-19.803	5.6952	108.648	23.2202	1.4181	89.4253	-18.679	2.9375	69.2763	-19.7012
	Vastus Medialis Superior O	15.4881	372.895	-43.2576	9.7722	321.563	21.2982	11.4437	378.9	-39.9667	11.7599	277.274	-23.5885
								3.3943	258.874	-22.7483
	Vastus Medialis Inferior 1	3.9683	304.97	-28.5157	2.3316	259.613	24.5033	-5.314	320.125	-23.8976	-1.4738	237.054	-20.2084
	Vastus Medialis Inferior 2	9.5234	223.462	-20.9599	7.162	162.906	11.5902	-0.0349	235.603	-19.4695	1.9562	148.888	-14.7529
	Vastus Medialis Inferior 3	10.825	142.865	-8.652	4.6668	100.532	3.9382	3.8847	151.077	-12.8619	4.0128	85.7642	-6.8494
					3.239	39.9235	-19.964				4.2389	41.1504	9.2533
	Vastus Intermedius 1	29.2279	317.374	-41.6308	19.3263	307.344	27.9076	18.5842	335.962	-43.778	18.3492	251.757	-29.8952
	Vastus Intermedius 2	14.5286	305.131	-58.5482	21.4667	299.861	45.0599	6.8705	380.447	-59.2567	11.4868	261.29	-46.8242
								8.6145	312.248	-52.0182
	Vastus Intermedius 3	36.5588	326.107	-20.6851	29.164	221.307	11.8281	32.1522	245.739	-29.9662	26.9279	188.687	-20.1395
	Vastus Intermedius 4	28.6789	242.436	-46.6688	31.849	225.727	39.2389	12.6252	248.394	-43.5032	10.4051	191.059	-42.0952
	Vastus Intermedius 5	33.6691	160.153	-5.7132	31.6429	131.311	-1.4299	34.6892	157.113	-18.2951	27.8423	118.133	-10.3708
	Vastus Intermedius 6	40.0845	153.592	-19.4995	38.7078	142.681	16.3855	24.862	148.235	-34.2621	27.4347	110.696	-25.5456
	Quadriceps Tendon I	65.1	-0.86	-2.63	61.26	19.88	4.82	64.7243	19.6297	-2.978	57.5508	5.5247	4.689
	Patellar Tendon O	51.99	-30.93	-8.44	56.7	-11.14	6.54	55.121	-17.7002	-5.3609	50.4907	-18.1389	2.8869
	Patellar Tendon I	17.55	-80.31	-23.98	33.81	-66.96	21.48	26.0728	-85.3978	-18.6682	30.1953	-62.6869	-5.7599
